# Supplementary material for: Functional Methods for Studying Sperm–Zona Pellucida Interaction in Mammals
Source: Methods Protoc. 2025 Aug 13;8(4):95. doi: 10.3390/mps8040095 (PMC12388836; doi:10.3390/mps8040095)
Supplement: Supplementary file 1 [file mps-08-00095-s001.zip]

Archive with 1 entries (1 files):
- mps-3758844-supplementary.pdf
